# Supplementary material for: Structure of the tilapia lake virus nucleoprotein bound to RNA
Source: Nucleic Acids Res. 2025 Feb 24;53(4):gkaf112. doi: 10.1093/nar/gkaf112 (PMC11850232; doi:10.1093/nar/gkaf112)
Supplement: gkaf112_Supplemental_Files [file gkaf112_supplemental_files.zip]

Archive with 2 entries (2 files):
- SUPPLEMENTARY-FIGURES-240125.pdf
- Supplementary-Tables-1-4-TiLV-NP.pdf
